# Supplementary material for: The Association Between Metabolic Syndrome and the Risk of Endometrial Cancer in Pre- and Post-Menopausal Women: A UK Biobank Study
Source: J Clin Med. 2025 Jan 24;14(3):751. doi: 10.3390/jcm14030751 (PMC11818266; doi:10.3390/jcm14030751)
Supplement: Supplementary file 1 [file jcm-14-00751-s001.zip]

Archive with 1 entries (1 files):
- jcm-3380964-supplementary.pdf
